# Supplementary material for: Impact of ATM and DNA-PK Inhibition on Gene Expression and Individual Response of Human Lymphocytes to Mixed Beams of Alpha Particles and X-Rays
Source: Cancers (Basel). 2019 Dec 13;11(12):2013. doi: 10.3390/cancers11122013 (PMC6966634; doi:10.3390/cancers11122013)
Supplement: Supplementary file 1 [file cancers-11-02013-s001.zip]

Archive with 2 entries (2 files):
- cancers-647312-Figure S1.pdf
- cancers-647312-Figure S2.pdf
